# Supplementary material for: Genotoxicity and Epigenotoxicity of Carbazole-Derived Molecules on MCF-7 Breast Cancer Cells
Source: Int J Mol Sci. 2021 Mar 26;22(7):3410. doi: 10.3390/ijms22073410 (PMC8038095; doi:10.3390/ijms22073410)
Supplement: Supplementary file 1 [file ijms-22-03410-s001.zip]

Archive with 1 entries (1 files):
- ijms-1148277-supplementary.docx
